# Supplementary material for: Decreased expression of the long non-coding RNA FENDRR is associated with poor prognosis in gastric cancer and FENDRR regulates gastric cancer cell metastasis by affecting fibronectin1 expression
Source: J Hematol Oncol. 2014 Aug 29;7:63. doi: 10.1186/s13045-014-0063-7 (PMC4237812; doi:10.1186/s13045-014-0063-7)
Supplement: Additional file 5: Table S1. — Primers used for qRT-PCR and siRNA oligonucleotides. [file s13045-014-0063-7-S5.xls]

## Sheet: Sheet1
Suppl. Table S1. Primers used for qRT-PCR and siRNAs oligonucleotides
Primers used for qRT-PCR
	FENDRR-F:	TAAAATTGCAGATCCTCCG
	FENDRR-R	AACGTTCGCATTGGTTTAGC
	FN1-F	GGTGACACTTATGAGCGTCCTAAA
	FN1-R	AACATGTAACCACCAGTCTCATGTG
	CD44-F	CTGCCGCTTTGCAGGTGTA
	CD44-R	CATTGTGGGCAAGGTGCTATT
	Integrinbeta 1-F	CCTACTTCTGCACGATGTGATG
	Integrinbeta 1-F	CCTTTGCTACGGTTGGTTACATT
	ICAM-1-F	GTGACCAGCCCAAGTTGTTG
	ICAM-1-R	AGTCCAGTACACGGTGAGGA
	E-Cadherin-F	TGCCTGAGAACGAGGCTAAC
	E-Cadherin-R	TGGGGGCTTCATTCACATCC
	nm23h1-F	TGTGGAGAGTGCAGAGAAGGAGA
	nm23h1-R	GAAGGAGGGGAAATGGATGTGA
	FOXF1-F	CACTCCCTGGAGCAGCCGTATC
	FOXF1-R	AAGGCTTGATGTCTTGGTAGGTGA
	N-cadherin-F	TCTGGGTCTGTTTTATTACTCCTGG
	N-cadherin-R	CGAGCTGATGACAAATAGCGG
	Vimentin-F	AACTTAGGGGCGCTCTTGTC
	Vimentin-R	CCTGCTGTCCCGCCG
	GAPDH-F	GCTCTCTGCTCCTCCTGTTC
	GAPDH-R	ACGACCAAATCCGTTGACTC
	scrambled	UUCUCCGAACGUGUCACGUTT
	si-FENDRR-1	CCAGCCAUGUGAUUCCAAATT
	si-FENDRR-2	GCGAUUGACUGUCUUAUAATT
	si-FN1-1	GUUGAUGACACCUCAAUUGTT
	si-FN1-2	GCAGCACAACUUCGAAUUATT
	si-HDAC1-1	GCUAAUGAGCUUCCAUACAATT
	si-HDAC1-2	GCUCCAUCCGUCCAGAUAATT
	si-HDAC3-1	UCGCCUGGCAUUGACCCAUTT
	si-HDAC3-2	GCAUCUCUGCAAGGAGCAATT
